# Supplementary material for: Self-Medication for the Treatment of Abdominal Cramps and Pain—A Real-Life Comparison of Three Frequently Used Preparations
Source: J Clin Med. 2022 Oct 28;11(21):6361. doi: 10.3390/jcm11216361 (PMC9657472; doi:10.3390/jcm11216361)
Supplement: Supplementary file 1 [file jcm-11-06361-s001.zip]

Archive with 1 entries (1 files):
- jcm-1952014-supplementary.pdf
